# Supplementary material for: A systematic review of non-productivity-related animal-based indicators of heat stress resilience in dairy cattle
Source: PLoS One. 2018 Nov 1;13(11):e0206520. doi: 10.1371/journal.pone.0206520 (PMC6211699; doi:10.1371/journal.pone.0206520)
Supplement: S3 Table — (XLSX) [file pone.0206520.s003.xlsx]

## Sheet: S3 Table
Animal based indicator	% over total studies (n=129)
Body temperature	32.06
Inner temperature	28
Milk temperature	0.9
T milk	3.1
Rectal temperature	17.4
Cows with RT>39.3	0.8
Fever prevalence RT	0.8
RT	62
Rumen temperature	0.6
T reticulorumen	1.6
T rumen	0.8
Unspecified internal temperature	0.2
Temperature body	0.8
Vaginal temperature	4.3
Fever prevalence VT	0.8
VT	14
VT daylight	0.8
VT night	0.8
VT upon standing from lying	1.6
Surface temperature	6
Surface temperature	5.2
surface temperature (left paralumbar fossa)	0.8
T abdomen	0.8
T abdomen side	0.8
T back	0.8
T body surface	0.8
T chest	0.8
T coat	0.8
T dorsal skin	1.6
T epidermis	0.8
T frontal shoulder	0.8
T leg front lower	0.8
T leg front upper	0.8
T leg hind lower	0.8
T leg hind upper	0.8
T lower leg	0.8
T neck	1.6
T right flank	1.6
T rump	2.3
T rump dextral	0.8
T rump sinistral	0.8
T rump-shaved	0.8
T rump-unshaved	0.8
T shoulder	2.3
T shoulder-shaved	0.8
T shoulder-unshaved	0.8
T side	0.8
T Skin	3.9
T subcutaneous	0.8
T Surface	2.3
T tail	1.6
T tail-shaved	0.8
T tail-unshaved	0.8
T thigh dextral	0.8
T thigh sinistral	0.8
T thurl	1.6
T tympanic	0.8
T udder	3.9
T upper leg	0.8
T vulva	0.8
Drinking	7.7
Drinking	6
Drinking behaviour	2.2
cows drinking	0.8
drinking bout duration	0.8
drinking bouts/day	3.1
time drinking	5.4
Water intake	2.8
IW	10.1
Drinking area	1
Cows at drinking area	0.2
cows at the water trough	0.8
Drinking area behaviour	2.2
competition for proximity to water trough bouts/day	0.8
water trough bout duration	1.6
water trough bouts/day	1.6
Time at drinking area	1.1
time at the water trough	3.9
Feeding	16.8
Feeding behaviour	14
Eating behaviour	1.5
eating bout duration	3.9
eating bout duration daylight	0.8
eating bout duration night	0.8
eating bouts/day	5.4
meal bouts/daylight	0.8
meal bouts/night	0.8
Intake	9.9
DMI	31.8
DMI daylight	0.8
DMI night	0.8
I alfalfa hay	0.8
I forage	0.8
I starter mixture	0.8
IF	1.6
Intake acid detergent fiber	0.8
Intake concentrates	1.6
Intake crude ash	0.8
Intake crude fibre	0.8
Intake crude protein	0.8
Intake Ether extract	0.8
intake grain	0.8
intake hay	0.8
Intake neutral detergent fiber	0.8
Intake nitrogen free extract	0.8
Intake organic matter	0.8
Intake silage	1.6
meal size (kg/meal)	0.8
Time eating	3.2
time chewing	0.8
time chewing (eating+ruminating)	0.8
time eating	10.9
time eating daylight	1.6
time eating night	1.6
time eating or drinking daylight	0.8
Rumination time	3
Cows ruminating	0.2
cows ruminating	0.8
Ruminating behaviour	0.6
ruminal movements	0.8
rumination bout duration	0.8
rumination bouts/day	1.6
Ruminating time	2.4
time ruminating	7.8
time ruminating daylight	0.8
time ruminating lying	1.6
time ruminating night	0.8
time ruminating standing	0.8
Grazing/Pasture related behaviour	3.2
Grazing/Pasture related behaviour	3
Cows grazing	0.2
cows grazing	0.8
Time at pasture	1.3
time pasture	4.7
Time grazing	0.9
time grazing	2.3
time grazing daylight	0.8
time grazing night	0.8
time grazing or walking daylight	0.8
time grazing shade	0.8
time grazing shade structure	0.8
Other behaviour	1.8
Other behaviour	2
Other behaviour	0.4
self grooming bouts/day	0.8
time self grooming	0.8
wind intercept: tail end perpendicular to the wind	0.8
Pain/discomfort behaviour	1.1
aggressive interactions bouts/day	0.8
Locomotion Score	0.8
Neck activity	0.8
time agonistic	0.8
time bulling	0.8
wind intercept: cow facing the wind	0.8
wind intercept: tail end facing the wind	0.8
Physiological response	26.2
Physiological response	24
Heart	2.8
cardiac output	0.8
diastolic pressure	0.8
HR	10.1
Stroke volume	0.8
systolic pressure	0.8
Heat production	1.3
Heat production	4.7
Respiration	17.6
cows drooling	0.8
cows with open mouth	0.8
cows with protruding tongue	0.8
cows with PS>2	0.8
Cows with RR>36 bpm	0.8
Heat Tolerance Coefficient	0.8
PS	5.4
RR	62
Ruminal pH	0.2
Ruminal pH	0.8
Urination/defecation	0.6
defecation bouts/day	0.8
frequency of eliminations (urination and defecation)	0.8
number of eliminations (urination and defecation)	0.8
time other (defecating, urinating)	0.8
urination bouts/day	0.8
Water metabolism	1.9
evaporated water	0.8
fecal water	0.8
K sweat loss rate	0.8
sweating rate	4.7
sweating rate-shaved	0.8
sweating rate-unshaved	0.8
urine water	0.8
Reaction to heat management	2.9
Reaction to heat management	3
Cows under shade	0.4
cows shade	1.6
Shade related behaviour	0.2
competition for shade bouts/day	0.8
time seeking shade	0.8
Sprinkler related behaviour	1.3
feeding area bout duration	1.6
feeding area bouts/day	1.6
Head position	1.6
hoof stamps	0.8
preference for sprinkler treatment	0.8
tail flicks	0.8
time at the feeding area	3.1
time in shower	0.8
Time under shade	0.6
shade bout duration	0.8
shade bouts/day	0.8
time shade	2.3
time shade structure	0.8
Resting	9.4
Activity behaviour	3
Activity quantification	0.6
activity pulses	0.8
Position changes	0.8
Steps	1.6
Cows outdoor	0.2
cows outdoor	0.8
Time activity	1.3
time activity	0.8
time locomotion	2.3
time walking	1.6
time walking head down	0.8
time walking head up	0.8
Lying-Standing	8
Cows lying	0.9
cows lying	2.3
cows lying in freestalls	0.8
cows that continued lying	0.8
Cows standing	0.6
cows standing	2.3
cows that continued standing	0.8
Lying related behaviour	2.2
cow confort index (number lying bouts:number touching a free-stall surface: lying + 4 feet + 2 feet)	0.8
Interrupted lying events	0.8
lying bout duration	4.7
lying bouts/day	7
lying bouts/daylight	0.8
lying bouts/night	0.8
Standing related behaviour	0.6
Standing bout duration	1.6
standing bouts/day	2.3
Time lying	5.2
time lying	17.8
time lying daylight	2.3
time lying inside	0.8
time lying night	1.6
time lying pasture	0.8
time lying shade	0.8
time lying shade structure	0.8
Time resting	0.6
Bed occupation	0.8
time resting	1.6
time resting lying	0.8
time resting standing	0.8
Time standing	3.7
time standing	10.1
time standing daylight	1.6
time standing in the alley	0.8
time standing in the stall	0.8
time standing night	0.8
time standing shade	1.6
time standing shade structure	0.8
time standing with 2 feet	0.8
time standing with 4 feet	0.8
